# Supplementary material for: Optimal power–heat–carbon scheduling strategy for interconnected heterogeneous multi-microgrid considering hydrogen fuel cell vehicles
Source: PLoS One. 2024 Apr 1;19(4):e0301333. doi: 10.1371/journal.pone.0301333 (PMC10984403; doi:10.1371/journal.pone.0301333)
Supplement: S1 Data — (XLSX) [file pone.0301333.s001.xlsx]

## Sheet: Sheet1
1 Heat load	428.745	430.107	420.917	409.074	397.237	397.326	396.083	384.262	367.161	340.832	330.334	322.503	311.989	319.974	330.617	335.974	340	347.925	358.531	361.222	381.068	394.323	418.149	420.149
2 Heat load	45.435	58.3518	72.9037	80.9698	85.797	132.785	165.171	186.22	210.512	236.389	250.956	271.998	268.657	239.319	232.748	226.203	219.632	219.55	212.978	199.909	175.504	142.982	115.33	103.923
3Heat load	321.973	317.924	307.206	300.488	292.431	283.014	276.286	274.914	273.549	264.139	257.411	252.03	254.645	266.565	271.841	281.081	290.37	296.966	299.585	303.54	311.495	312.793	318.091	322.03
1Power load	366.696	346.923	313.977	310.046	295.601	295.658	312.88	332.707	355.21	376.363	404.127	414.736	446.46	453.102	472.955	486.213	491.573	491.624	494.344	497.038	487.864	476.025	452.329	400.972
2 Power load	97.3675	105.418	115.065	123.142	153.901	170.092	200.862	260.864	316.024	418.234	462.03	487.953	502.458	499.048	485.959	453.347	432.205	394.789	349.276	316.777	282.659	204.663	178.665	113.652
3 Power load	520.641	520.586	497.859	489.804	464.422	459.044	452.297	449.573	440.166	430.784	418.694	421.303	438.576	450.528	454.461	441.079	447.666	444.948	446.198	447.47	450.111	464.727	478.038	495.355
